# Supplementary material for: Portable and Point-of-Care Testing Approach for Determining Soil Extracellular Enzyme Activities
Source: Micromachines (Basel). 2026 May 14;17(5):599. doi: 10.3390/mi17050599 (PMC13209134; doi:10.3390/mi17050599)
Supplement: Supplementary file 1 [file micromachines-17-00599-s001.zip]

Archive with 1 entries (1 files):
- micromachines-4291868-supplementary.pdf
